# Supplementary material for: Bioinformatics-based analysis and experimental validation of PANoptosis-related biomarkers and immune infiltration in diabetic nephropathy
Source: Front Endocrinol (Lausanne). 2025 Sep 1;16:1610882. doi: 10.3389/fendo.2025.1610882 (PMC12434962; doi:10.3389/fendo.2025.1610882)
Supplement: Supplementary file 1 [file DataSheet1.zip]

Archive with 6 entries (5 files):
- Supplementary files/
- Supplementary files/Fig S1.jpg
- Supplementary files/Fig S2.jpg
- Supplementary files/Fig S3.jpg
- Supplementary files/Fig S4.jpg
- Supplementary files/Table S1.xlsx
