# Supplementary material for: Bioinformatics-based analysis and experimental validation of PANoptosis-related biomarkers and immune infiltration in diabetic nephropathy
Source: Front Endocrinol (Lausanne). 2025 Sep 1;16:1610882. doi: 10.3389/fendo.2025.1610882 (PMC12434962; doi:10.3389/fendo.2025.1610882)
Supplement: Supplementary file 1 [file DataSheet1.zip › Supplementary files/Table S1.xlsx]

## Sheet: Sheet1
PANoptosis-related genes
CASP8
BCL2
CASP3
FAS
BAX
XIAP
CFLAR
FASLG
CASP10
TP53
AIFM1
CASP9
TNFSF10
MCL1
BCL2L1
CYCS
BIRC5
BCL2L11
CASP7
TNFRSF10B
PRKCD
CASP2
NAIP
TNF
BOK
CASP6
CASP1
MAPK8
PAWR
AKT1
BIRC2
TNFRSF10A
PARP1
BIRC3
SIVA1
BID
AIFM3
DIABLO
KRAS
AIFM2
MOAP1
API5
MAPK1
BAK1
CDKN1A
BIRC7
AATK
FADD
NRAS
MAP3K5
CCAR2
CCAR1
STAT3
PEA15
MAPK14
RIPK1
AVEN
AEN
CASP4
BFAR
TP53AIP1
AATF
TNFRSF1A
BBC3
MYC
CIAPIN1
NAIF1
APAF1
PERP
BAD
ANXA5
TRIAP1
AREL1
ECSCR
TNFRSF10C
MDM2
TNFRSF10D
CAAP1
CASP14
NFKB1
JUN
TP53BP2
TRAF2
CASP5
MTOR
BCL2L2
E2F1
ELAPOR1
BIK
GZMB
DDIAS
PTEN
BLCAP
NIBAN2
BCL2L14
PYCARD
NIBAN1
CDK1
DFFA
EGFR
NOL3
BECN1
PTGS2
MAPK3
RAF1
TRADD
ATM
ELAPOR2
BCL2L10
HSPA5
FOXO3
DAXX
HTRA2
CDKN2A
AATBC
CCND1
TET2
TP73
MAPK10
TNFSF12
TGFB1
SEPTIN4
TNFRSF25
RELA
ACTA2
CLU
BCL2L13
HIF1A
MAPK9
PIK3CG
VEGFA
SIRT1
CSE1L
XAF1
NIBAN3
IGF1R
CDK2
IGF1
PMAIP1
NFKBIA
VDAC1
XIAPP3
XIAPP2
IL2
HRK
DFFB
PPP1R13B
PDCD6
RIPK3
IFNG
DDIT3
RNF7
API5P1
CTNNB1
AKT2
APP
STAT1
CIAPIN1P
TRIAP1P1
API5P2
ENSG00000228998
ENSG00000271253
ENSG00000271623
LOC100505995
XIAPP1
ENSG00000218073
ENSG00000259286
LOC100131159
LOC390600
ENSG00000237653
ENSG00000288255
LOC100129725
LOC124903553
BCL2A1
PDCD5
RASGRP1
PPARG
MIR21
ABL1
PTK2
TRAF1
ESR1
HSPB1
THAP1
IL6
FAF1
AKT3
RB1
IL1B
MAP2K1
DAPK1
RIPK2
SYVN1
GSK3B
BIRC8
HMGB1
CHUK
NFE2L2
STK4
SRC
PML
HRAS
CHEK2
PIK3CA
CDKN1B
TERT
TNFRSF1B
PCNA
NGF
RNF34
CD4
TNFAIP3
YWHAB
BIRC6
IKBKB
TXN
NR3C1
BRCA1
MAP3K1
PAK2
NR4A1
SOD1
CAT
HSPA4
ENDOG
CD40
HMOX1
JAK2
EGF
CCNA2
IRF1
PRPF8
SOD2
TNFRSF11B
IL10
HSP90AA1
NLRP1
IL3
YWHAQ
CCNB1
IFNA1
IKBKG
MAP2K4
CARD8
TET2-AS1
PDCD6IP
STK17B
IGFBP3
CDK4
IFI27
HDAC9
PRKCA
IL2RA
STK17A
CDK5
AR
ERBB2
YWHAE
FOS
SMPD1
ATG5
MAP3K7
HIPK2
PRKN
CTSD
KRT18
NOS2
TP63
HDAC1
SP1
TNFRSF6B
TNFSF11
CDH1
ABCB1
BNIP3
ATR
PDCD4
SQSTM1
MADD
CASP12
IER3IP1
CSNK2A1
DNM1L
RARA
DAPK3
LGALS1
YAP1
HSPA1A
TNFSF13B
PDCD10
PRKCE
IRF3
BDNF
CD40LG
CXCR4
YWHAZ
FAM215A
TIGAR
TGM2
GAS2
NGFR
PRF1
FOXO1
BAG1
FLT3
PIM1
CXCL8
PLK1
FHIT
PIK3R1
PTPA
IER3
PIDD1
PRKCI
STK11
IL15
IL24
CHEK1
GSN
CD27
CARD16
EP300
WWOX
MMP9
DNASE1L3
PTPN13
YWHAG
RPS3
CRADD
JAK1
TIA1
PLEKHF1
YWHAH
SPHK1
STK3
TRAF6
H2AX
CDK6
NOTCH1
TNFRSF21
ACIN1
BMF
EIF2AK2
TNFSF14
ITPR1
PPP1R13L
SHC1
KIT
CIDEC
KDR
TLR2
PRKCB
MIR34A
BMP6
GDF15
LGALS3
TRAF3
BCL10
ATRAID
TLR4
MIR146A
CIDEA
NPM1
EIF2S1
TNFRSF12A
TOP1.00
IL5
MAP3K14
BCAP31
FGF2
GADD45A
ERN1.00
CD5L
GAS5
BRAF
NTRK1
INS
STK24
CREB1
PPP1R15A
CDKN3
MALAT1
KAT5
GAPDH
HGF
THOC1
OLR1
CENPS
FGFR3
DNAJA3
MET
BAG3
UACA
BNIP3L
ICAM1
CDC25C
DEDD
MT-RNR2
ESR2
CASP8AP2
IL1A
CTSB
NQO1
BAG6
RPS6KB1
SPP1
REL
PDCD1
IL4
TSC2
MAPK8IP1
RBM5
PCSK9
RARB
VIM
NDRG1
DAPK2
PRKCZ
CENPS-CORT
PLEKHF2
ATF2
RNASEL
UNC5B
EPO
NFKB2
EGR1
OPA1
LCK
FGFR2
PTRH2
MDM4
SLC25A6
STPG1
HSPD1
BAG4
MAPK11
FNIP2
XBP1
BCL2L12
GORASP1
SLC25A5
DAD1
BMP2
MKI67
MFN2
ACHE
CXCL12
ERBB4
SUMO1
STAT5A
PSEN1
RASSF1
AXIN1
LMNB1
FASN
SFRP1
HSP90AB1
MAP2K6
BMP4
CSF2
PRKD1
EZH2
SIAH1
FCMR
C1QBP
MEF2A
SLC25A4
CAV1
LYN
NOS3
CDK11B
NLRP3
SATB1
KITLG
HSPA8
BCL2L2-PABPN1
ODC1
SPHK2
EIF2AK3
BTK
MYCN
IRS1
MAPT
ZC3H12A
SMAD7
IL17A
LTBR
MEG3
MALT1
IFNB1
AIMP1
TXN2
TSC1
MAP2K7
DPF2
EI24
PAK1
FAIM2
HK2
RAC1
LMNA
TAX1BP1
TIAL1
CSNK2A2
UNC5A
NOX4
MIR145
SH3GLB1
LCN2
DAP3
AURKA
IL9
RET
ALOX12
PHLDA1
NTRK2
PTK2B
CSF3
HOTAIR
TRAF5
BCL2L15
RELB
GCG
CARD11
SMAD2
S100A9
PPM1D
CD274
IFIH1
GSK3A
ANXA1
DUSP19
SPTAN1
PTPN11
TMBIM6
TG
GIMAP5
TNFRSF13B
CASP16P
CXCR3
SET
PIK3CB
DYNLL1
PHLPP1
FAIM
GADD45B
CTLA4
PINK1
IGF2
STAT5B
PDPK1
HBB
CBL
PRKDC
DUSP1
MLKL
THAP3
PRKCQ
BCL6
MEF2D
MMP2
XRCC6
CAPN1
LEP
TNFSF13
RHOB
HTT
ITGB1
RFFL
CCND3
CDC25A
HDAC2
JUND
AXL
RAC2
APC
ATF3
PRKAA1
CD28
S100A8
SH2D1A
TNFSF15
GSDME
NUPR1
ROCK1
APOE
APEX1
PPARA
THBS1
TIMP1
ING1
IAPP
LGALS9
TGFBR1
ZFAT
LOC111255642
CELF2
PPP2CA
MIF
ASAH2
PTPRC
ITGAM
TNFRSF8
PPM1F
ERBB3
PKN1
CDK5R1
SFN
BNIP1
MLH1
DNMT1
PRKCH
MIR155
DIDO1
SFRP2
TGFA
AGER
NOS1
TYMP
LTA
PIK3R2
MAP3K6
MIR221
TFAP2A
CCL2
PRKAB1
RHOA
FOXP3
TIMP3
IFI6
SMPD2
SERPINB5
ATF4
YY1
PIM3
PPIA
TSPO
SPATA4
TLR3
BCR
NEAT1
SFRP4
ATF6
MAVS
PLK3
LATS2
TGFBR2
EIF5A
GDNF
PLSCR1
TFRC
RNF144B
SRGN
CTSG
IL13
HAX1
SOX4
RARS1
IL18
HNRNPA1
HDAC3
TFPT
CDK11A
PIM2
GAS6
RACK1
NOD1
TAF6
SIRT3
FIS1
CAPN2
DNAJB13
DAB2IP
THAP2
RPS6KA1
MIR29B1
ID1
NRG1
ITGB3BP
PRDX1
PRNP
NR1H2
TNFRSF9
SKP2
SMAD4
PTGES
CD8A
KMT2A
TUG1
CD44
CXCL10
RASSF6
P2RX7
VDAC2
RAG1
DNASE1
WT1
ITCH
CD36
SOCS3
KLF11
ETS1
NRP1
MIR29A
PARK7
SAV1
GRB2
MYB
EAF2
TRIM28
ITGB4
GSTP1
ABCC1
SNCA
RPS27A
MAX
HSP90B1
ALOX5
MIR214
JAK3
PDGFRB
DEDD2
MAP2K3
PLCG1
PVT1
PRDX2
USP7
PSIP1
HSF1
CREBBP
IL7
TRIM27
RUNX2
AHR
PPP1CA
PDCD2
EPHA3
ANGPT2
CCND2
NLRC4
HUWE1
TUBB
FEM1B
CCN4
PTHLH
HMGCR
TNFRSF4
SGK1
NUMA1
DCC
MPO
RALA
PIR
BEX3
MXD1
CCN1
BUB1B
EIF4G2
CD19
SYK
TMBIM4
UBC
EPHA2
MAPK13
AURKB
MAP2K2
CIDEB
PECAM1
DKK1.00
F2R
KLLN
GLI1
ETS2
MAGEH1
ING3
HNRNPK
NTN1
SFRP5
PKM
MIR143
UBD
VDR
RALBP1
PLA2G6
LRBA
PLSCR3
FYN
CD47
E2F3
UCA1
TPT1
NLRP10
CAPNS1
GABARAP
PRKACA
OSMR
THPO
TYMS
MAP3K15
MMP1
NOD2
CSF1
WEE1
UNC5D
ACP1
TICAM1
HBEGF
RNF13
MIR222
PRKCG
IKBKE
MSH2
ADIPOQ
IGF2R
PEG3
MIR195
MAGED1
NFKBIB
CRP
EIF4E
GRAMD4
CUL1
MIR15A
PDCD7
MAF
SFPQ
TFDP1
NME6
PPP2R2B
PRDX5
AGAP2
PLAUR
MIR126
ADA
TGFB2
GZMA
TRAF4
PROM1
CALR
ABCG2
TNFRSF11A
SHISA5
RXRA
PIN1
MECOM
JADE1
PPM1L
PTPN6
BMI1
TP73-AS1
CAST
HSPA9
G6PD
TUBA1B
BCAR1
SH3KBP1
PRL
BEX2
CTSL
SMAD3
CYLD
HSD17B10
EPOR
BMX
PARM1
TNFAIP8
DNTT
MEFV
PSMC6
SMPD3
PHB1
RAD21
PTGS1
UBE2K
INPP5D
MIR125A
FGFR1
FOXM1
PIK3C3
ELAVL1
TWIST1
GPX4
SLC7A11
ACSL4
NCOA4
SLC40A1
SLC3A2
ALOX15
IREB2
ITPK1
IPMK
TRPM7
GSDMD
GSDMC
GSDMB
GSDMA
AIM2
DPP9
ZBP1
DPP8
MIR223
TRIM24
APPL1
CD14
HMGB2
LY96
PPP3R1
CHMP2A
CHMP2B
CHMP3
CHMP4A
CHMP4B
CHMP4C
CHMP6
CHMP7
ELANE
IRF2
ADAR
NLRP9
NLRP6
DCN
RNF31
RBCK1
PSTPIP2
SHARPIN
NLRP12
MYD88
STING1
IFNAR1
SCAF11
